# Supplementary material for: Important Aspects of the Design of Experiments and Data Treatment in the Analytical Quality by Design Framework for Chromatographic Method Development
Source: Molecules. 2024 Dec 23;29(24):6057. doi: 10.3390/molecules29246057 (PMC11678043; doi:10.3390/molecules29246057)
Supplement: Supplementary file 1 [file molecules-29-06057-s001.zip]

Archive with 1 entries (1 files):
- molecules-3320720-supplementary.pdf
